# Supplementary material for: Bioinformatics analysis revealed the potential crosstalk genes and molecular mechanisms between intracranial aneurysms and periodontitis
Source: BMC Med Genomics. 2024 Apr 29;17:114. doi: 10.1186/s12920-024-01864-0 (PMC11059758; doi:10.1186/s12920-024-01864-0)
Supplement: Supplementary file 1 — Supplementary Material 1 [file 12920_2024_1864_MOESM1_ESM.xlsx]

## Sheet: DEGs
Overlapping differentially expressed genes (DEGs) of intracranial aneurysms and periodontitis
Genes name
IGHM
CXCR4
IRF4
RGS1
ST6GAL1
FCRL5
PLAT
IGJ
COL15A1
COL4A2
CD19
DENND5B
SLC2A3
CD177
DDIT4L
CYR61
PPBP
FUT8
MUC4
SERPINI1
BCL2L11
CTSS
BIN2
IGLV6-57
PXDN
CCL19
TXNDC11
ENPEP
MYL9
RRBP1
MGP
CTH
FCER1G
BANK1
PTPN7
ELOVL2
PKHD1L1
MYO1G
TFPI
SERPINH1
UGT2B17
CFH
SEMA6D
TMEM56
SEC14L1
MIAT
AKAP12
OGN
GRAMD1A
FFAR2
SLC39A14
KCNA3
SULF1
VAV1
CFL2
JAM2
SIT1
RGS3
MCTP1
NUP210
GLRX
CYSLTR1
MYH11
TBC1D1
SH2D3C
HSPG2
EDEM2
RAMP2
ITGAX
RPN2
AMICA1
PMEPA1
LIME1
TLR9
GDF15
OSGIN1
CFHR2
COL14A1
FAM65C
MAN2B1
RAB26
AADACL2
LOC100130476
NEFM
ELF5
ANKRD35
STK39
SDR9C7
CDK5R1
FAM57A
GRAMD1C
FCER1A
RIMS3
KIF21A
SLC15A1
SLK
COQ2
PTPN21
RNASE7
FAM110C
NIPSNAP3A
TET3
IRX4
P2RY1
TFAP2C
ATP10D
LGR4
PAPLN
CLN8
RRP15
PDCD7
ROBO2
UTP15
ABHD5
AKR1B10
SPAG16
TCTEX1D2
TCEA3
MAP3K9
C2orf76
DGAT2
BBS7
KLHL21
SLC2A13
RCAN3
CA12
TNFAIP8L3
Genes that were both up-regulated or down-regulated in both sets of DEGs were defined as overlapping DEGs.
